# Supplementary material for: Diversity of Pseudomonas Genomes, Including Populus-Associated Isolates, as Revealed by Comparative Genome Analysis
Source: Appl Environ Microbiol. 2015 Dec 22;82(1):375–83. doi: 10.1128/AEM.02612-15 (PMC4702629; doi:10.1128/AEM.02612-15)
Supplement: Supplemental material [file AEM.02612-15_zam999116834sd3.xlsx]

## Sheet: Pseudomonas.subgroup-Ant.0.5_0.
>Subgroup 1
#genefamily_4215
GCA_000512275	AYMZ01000006.ETF07117.1	MFS transporter	GO:0055085	transmembrane transport	GO:0016021	integral component of membrane
GCA_000282155	AKJV01000051.EJL99885.1	arabinose efflux permease family protein	GO:0055085	transmembrane transport	GO:0016021	integral component of membrane
GCA_000282515	AKJD01000012.EJN36055.1	arabinose efflux permease family protein	GO:0055085	transmembrane transport	GO:0016021	integral component of membrane
GCA_000633255	gi|613815643|gb|AYMJ01000009.1|_1	NA	GO:0055085	transmembrane transport	GO:0016021	integral component of membrane
GCA_000282275	AKJP02000032.EUB82603.1	major facilitator superfamily MFS_1	GO:0055085	transmembrane transport	GO:0016021	integral component of membrane
GCA_000631985	JFYN01000043.EZP25669.1	major facilitator transporter	GO:0055085	transmembrane transport	GO:0016021	integral component of membrane
GCA_000783395	JSFK01000023.KHA71364.1	MFS transporter	GO:0055085	transmembrane transport	GO:0016021	integral component of membrane
GCA_000514195	gi|570975399|gb|AZVL01000022.1|_2	NA	GO:0055085	transmembrane transport	GO:0016021	integral component of membrane
GCA_000292795	kb|g.27494.c.30_2	NA	GO:0055085	transmembrane transport	GO:0016021	integral component of membrane
GCA_000745605	gi|675282631|gb|JQJQ01000005.1|_270	NA	GO:0055085	transmembrane transport	GO:0016021	integral component of membrane
GCA_000276585	kb|g.26951.c.944_5	NA	GO:0055085	transmembrane transport	GO:0016021	integral component of membrane
GCA_000282235	AKJR01000392.EJM19860.1	arabinose efflux permease family protein	GO:0055085	transmembrane transport	GO:0016021	integral component of membrane
GCA_000282255	AKJQ01000003.EJM32672.1	arabinose efflux permease family protein	GO:0055085	transmembrane transport	GO:0016021	integral component of membrane
GCA_000257605	gi|383284329|gb|AHZM01000828.1|_2	NA	GO:0055085	transmembrane transport	GO:0016021	integral component of membrane
GCA_000012445	NC_007492.YP_349085.1	major facilitator transporter	GO:0055085	transmembrane transport	GO:0016021	integral component of membrane
#genefamily_7384
GCA_000276585	kb|g.26951.c.98_1	NA
GCA_000292795	kb|g.27494.c.23_122	NA
GCA_000012445	NC_007492.YP_349197.1	hypothetical protein
GCA_000783395	JSFK01000020.KHA71709.1	leucyl-tRNA synthetase
GCA_000514195	gi|570975430|gb|AZVL01000014.1|_121	NA
GCA_000282515	AKJD01000090.EJN29799.1	putative DNA metabolism protein
GCA_000257605	gi|383284407|gb|AHZM01000750.1|_4	NA
GCA_000282155	AKJV01000044.EJM01220.1	putative DNA metabolism protein
GCA_000512275	AYMZ01000006.ETF07549.1	leucyl-tRNA synthetase
GCA_000282235	AKJR01000094.EJM38694.1	putative DNA metabolism protein
GCA_000282255	AKJQ01000030.EJM29207.1	putative DNA metabolism protein
GCA_000282275	AKJP02000017.EUB85626.1	putative DNA metabolism protein
GCA_000631985	JFYN01000042.EZP26307.1	putative helicase/glycosylase
GCA_000633255	gi|613815615|gb|AYMJ01000018.1|_179	NA
GCA_000745605	gi|675282624|gb|JQJQ01000007.1|_17	NA
#genefamily_2225
GCA_000631985	JFYN01000007.EZP32501.1	two component LuxR family transcriptional regulator	GO:0000160	phosphorelay signal transduction system	GO:0006355	regulation of transcription, DNA-templated	GO:0003700	sequence-specific DNA binding transcription factor activity
GCA_000633255	gi|613815615|gb|AYMJ01000018.1|_400	NA	GO:0000160	phosphorelay signal transduction system	GO:0006355	regulation of transcription, DNA-templated	GO:0003700	sequence-specific DNA binding transcription factor activity
GCA_000514195	gi|570975435|gb|AZVL01000013.1|_117	NA	GO:0000160	phosphorelay signal transduction system	GO:0006355	regulation of transcription, DNA-templated	GO:0003700	sequence-specific DNA binding transcription factor activity
GCA_000512275	AYMZ01000006.ETF07371.1	LuxR family transcriptional regulator	GO:0000160	phosphorelay signal transduction system	GO:0006355	regulation of transcription, DNA-templated	GO:0003700	sequence-specific DNA binding transcription factor activity
GCA_000783395	JSFK01000032.KHA70664.1	LuxR family transcriptional regulator	GO:0000160	phosphorelay signal transduction system	GO:0006355	regulation of transcription, DNA-templated	GO:0003700	sequence-specific DNA binding transcription factor activity
GCA_000276585	kb|g.26951.c.816_33	NA	GO:0000160	phosphorelay signal transduction system	GO:0006355	regulation of transcription, DNA-templated	GO:0003700	sequence-specific DNA binding transcription factor activity
GCA_000745605	gi|675282634|gb|JQJQ01000004.1|_16	NA	GO:0000160	phosphorelay signal transduction system	GO:0006355	regulation of transcription, DNA-templated	GO:0003700	sequence-specific DNA binding transcription factor activity
GCA_000282255	AKJQ01000003.EJM32560.1	response regulator containing a CheY-like receiver domain and an HTH DNA-binding domain	GO:0000160	phosphorelay signal transduction system	GO:0006355	regulation of transcription, DNA-templated	GO:0003700	sequence-specific DNA binding transcription factor activity
GCA_000282275	AKJP02000022.EUB85166.1	two component transcriptional regulator, LuxR family	GO:0000160	phosphorelay signal transduction system	GO:0006355	regulation of transcription, DNA-templated	GO:0003700	sequence-specific DNA binding transcription factor activity
GCA_000257605	gi|383284436|gb|AHZM01000721.1|_9	NA	GO:0000160	phosphorelay signal transduction system	GO:0006355	regulation of transcription, DNA-templated	GO:0003700	sequence-specific DNA binding transcription factor activity
GCA_000282235	AKJR01000091.EJM38735.1	response regulator containing a CheY-like receiver domain and an HTH DNA-binding domain	GO:0000160	phosphorelay signal transduction system	GO:0006355	regulation of transcription, DNA-templated	GO:0003700	sequence-specific DNA binding transcription factor activity
GCA_000292795	kb|g.27494.c.43_33	NA	GO:0000160	phosphorelay signal transduction system	GO:0006355	regulation of transcription, DNA-templated	GO:0003700	sequence-specific DNA binding transcription factor activity
GCA_000282515	AKJD01000096.EJN29287.1	response regulator containing a CheY-like receiver domain and an HTH DNA-binding domain	GO:0000160	phosphorelay signal transduction system	GO:0006355	regulation of transcription, DNA-templated	GO:0003700	sequence-specific DNA binding transcription factor activity
GCA_000282155	AKJV01000011.EJM05949.1	response regulator containing a CheY-like receiver domain and an HTH DNA-binding domain	GO:0000160	phosphorelay signal transduction system	GO:0006355	regulation of transcription, DNA-templated	GO:0003700	sequence-specific DNA binding transcription factor activity
GCA_000012445	NC_007492.YP_348983.1	two component LuxR family transcriptional regulator	GO:0000160	phosphorelay signal transduction system	GO:0006355	regulation of transcription, DNA-templated	GO:0003700	sequence-specific DNA binding transcription factor activity
#genefamily_6051
GCA_000282515	AKJD01000063.EJN32272.1	PAP2 superfamily protein	GO:0016020	membrane	GO:0003824	catalytic activity
GCA_000012445	NC_007492.YP_345999.1	hypothetical protein	GO:0016020	membrane	GO:0003824	catalytic activity
GCA_000745605	gi|675282621|gb|JQJQ01000008.1|_99	NA	GO:0016020	membrane	GO:0003824	catalytic activity
GCA_000282155	AKJV01000074.EJL97975.1	PAP2 superfamily protein	GO:0016020	membrane	GO:0003824	catalytic activity
GCA_000783395	JSFK01000003.KHA73769.1	phosphoesterase	GO:0016020	membrane	GO:0003824	catalytic activity
GCA_000282255	AKJQ01000029.EJM29587.1	PAP2 superfamily protein	GO:0016020	membrane	GO:0003824	catalytic activity
GCA_000631985	JFYN01000034.EZP28856.1	PA-phosphatase-like protein	GO:0016020	membrane	GO:0003824	catalytic activity
GCA_000257605	gi|383284924|gb|AHZM01000233.1|_14	NA	GO:0016020	membrane	GO:0003824	catalytic activity
GCA_000512275	AYMZ01000001.ETF10004.1	phosphoesterase	GO:0016020	membrane	GO:0003824	catalytic activity
GCA_000276585	kb|g.26951.c.701_15	NA	GO:0016020	membrane	GO:0003824	catalytic activity
GCA_000282235	AKJR01000394.EJM19756.1	PAP2 superfamily protein	GO:0016020	membrane	GO:0003824	catalytic activity
GCA_000514195	gi|570975478|gb|AZVL01000003.1|_130	NA	GO:0016020	membrane	GO:0003824	catalytic activity
GCA_000282275	AKJP02000027.EUB84426.1	phosphoesterase PA-phosphatase related protein	GO:0016020	membrane	GO:0003824	catalytic activity
GCA_000292795	kb|g.27494.c.4_130	NA	GO:0016020	membrane	GO:0003824	catalytic activity
GCA_000633255	gi|613815620|gb|AYMJ01000016.1|_91	NA	GO:0016020	membrane	GO:0003824	catalytic activity
#genefamily_4781
GCA_000631985	JFYN01000008.EZP32345.1	TonB-dependent receptor	GO:0006810	transport	GO:0016020	membrane	GO:0004872	receptor activity
GCA_000282275	AKJP02000022.EUB85031.1	TonB-dependent receptor	GO:0006810	transport	GO:0016020	membrane	GO:0004872	receptor activity
GCA_000633255	gi|613815567|gb|AYMJ01000029.1|_143	NA	GO:0006810	transport	GO:0016020	membrane	GO:0004872	receptor activity
GCA_000282515	AKJD01000153.EJN24627.1	outer membrane receptor protein	GO:0006810	transport	GO:0016020	membrane	GO:0004872	receptor activity
GCA_000514195	gi|570975391|gb|AZVL01000023.1|_27	NA	GO:0006810	transport	GO:0016020	membrane	GO:0004872	receptor activity
GCA_000282235	AKJR01000080.EJM39328.1	outer membrane receptor protein	GO:0006810	transport	GO:0016020	membrane	GO:0004872	receptor activity
GCA_000282255	AKJQ01000068.EJM23752.1	outer membrane receptor protein	GO:0006810	transport	GO:0016020	membrane	GO:0004872	receptor activity
GCA_000783395	JSFK01000040.KHA70389.1	energy transducer TonB	GO:0006810	transport	GO:0016020	membrane	GO:0004872	receptor activity
GCA_000282155	AKJV01000022.EJM04360.1	outer membrane receptor protein	GO:0006810	transport	GO:0016020	membrane	GO:0004872	receptor activity
GCA_000783395	JSFK01000013.KHA72560.1	energy transducer TonB	GO:0006810	transport	GO:0016020	membrane	GO:0004872	receptor activity
GCA_000282515	AKJD01000062.EJN32440.1	outer membrane receptor protein	GO:0006810	transport	GO:0016020	membrane	GO:0004872	receptor activity
GCA_000514195	gi|570975407|gb|AZVL01000020.1|_51	NA	GO:0006810	transport	GO:0016020	membrane	GO:0004872	receptor activity
GCA_000745605	gi|675282624|gb|JQJQ01000007.1|_226	NA	GO:0006810	transport	GO:0016020	membrane	GO:0004872	receptor activity
GCA_000282235	AKJR01000128.EJM36341.1	outer membrane receptor protein	GO:0006810	transport	GO:0016020	membrane	GO:0004872	receptor activity
GCA_000631985	JFYN01000003.EZP33382.1	TonB-dependent receptor	GO:0006810	transport	GO:0016020	membrane	GO:0004872	receptor activity
GCA_000282255	AKJQ01000076.EJM23406.1	outer membrane receptor protein	GO:0006810	transport	GO:0016020	membrane	GO:0004872	receptor activity
GCA_000276585	kb|g.26951.c.817_8	NA	GO:0006810	transport	GO:0016020	membrane	GO:0004872	receptor activity
GCA_000292795	kb|g.27494.c.20_5	NA	GO:0006810	transport	GO:0016020	membrane	GO:0004872	receptor activity
GCA_000012445	NC_007492.YP_348850.1	TonB-dependent receptor	GO:0006810	transport	GO:0016020	membrane	GO:0004872	receptor activity
GCA_000257605	gi|383284381|gb|AHZM01000776.1|_24	NA	GO:0006810	transport	GO:0016020	membrane	GO:0004872	receptor activity
GCA_000282155	AKJV01000079.EJL97336.1	outer membrane receptor protein	GO:0006810	transport	GO:0016020	membrane	GO:0004872	receptor activity
GCA_000512275	AYMZ01000006.ETF07750.1	TonB system transporter	GO:0006810	transport	GO:0016020	membrane	GO:0004872	receptor activity
GCA_000276585	kb|g.26951.c.83_9	NA	GO:0006810	transport	GO:0016020	membrane	GO:0004872	receptor activity
GCA_000012445	NC_007492.YP_349469.1	TonB-dependent receptor	GO:0006810	transport	GO:0016020	membrane	GO:0004872	receptor activity
GCA_000282275	AKJP02000008.EUB86871.1	TonB-dependent receptor	GO:0006810	transport	GO:0016020	membrane	GO:0004872	receptor activity
GCA_000292795	kb|g.27494.c.37_26	NA	GO:0006810	transport	GO:0016020	membrane	GO:0004872	receptor activity
#genefamily_7515
GCA_000633255	gi|613815627|gb|AYMJ01000013.1|_87	NA	GO:0008152	metabolic process	GO:0016491	oxidoreductase activity
GCA_000512275	AYMZ01000003.ETF09138.1	glucose-1-dehydrogenase	GO:0008152	metabolic process	GO:0016491	oxidoreductase activity
GCA_000282155	AKJV01000061.EJL98831.1	dehydrogenase of unknown specificity, short-chain alcohol dehydrogenase like protein	GO:0008152	metabolic process	GO:0016491	oxidoreductase activity
GCA_000745605	gi|675282570|gb|JQJQ01000025.1|_9	NA	GO:0008152	metabolic process	GO:0016491	oxidoreductase activity
GCA_000276585	kb|g.26951.c.43_10	NA	GO:0008152	metabolic process	GO:0016491	oxidoreductase activity
GCA_000282255	AKJQ01000045.EJM26445.1	dehydrogenase of unknown specificity, short-chain alcohol dehydrogenase	GO:0008152	metabolic process	GO:0016491	oxidoreductase activity
GCA_000514195	gi|570975349|gb|AZVL01000031.1|_7	NA	GO:0008152	metabolic process	GO:0016491	oxidoreductase activity
GCA_000282275	AKJP02000008.EUB86794.1	3-oxoacyl-(acyl-carrier-protein) reductase	GO:0008152	metabolic process	GO:0016491	oxidoreductase activity
GCA_000282515	AKJD01000078.EJN30710.1	dehydrogenase of unknown specificity, short-chain alcohol dehydrogenase like protein	GO:0008152	metabolic process	GO:0016491	oxidoreductase activity
GCA_000282235	AKJR01000096.EJM38654.1	dehydrogenase of unknown specificity, short-chain alcohol dehydrogenase	GO:0008152	metabolic process	GO:0016491	oxidoreductase activity
GCA_000783395	JSFK01000021.KHA71551.1	sugar dehydrogenase	GO:0008152	metabolic process	GO:0016491	oxidoreductase activity
GCA_000012445	NC_007492.YP_347572.1	glucose 1-dehydrogenase	GO:0008152	metabolic process	GO:0016491	oxidoreductase activity
GCA_000631985	JFYN01000011.EZP31830.1	glucose 1-dehydrogenase	GO:0008152	metabolic process	GO:0016491	oxidoreductase activity
GCA_000257605	gi|383284644|gb|AHZM01000513.1|_2	NA	GO:0008152	metabolic process	GO:0016491	oxidoreductase activity
GCA_000292795	kb|g.27494.c.17_342	NA	GO:0008152	metabolic process	GO:0016491	oxidoreductase activity
#genefamily_7037
GCA_000282515	AKJD01000228.EJN19568.1	putative esterase of the alpha-beta hydrolase superfamily	GO:0019867	outer membrane	GO:0006629	lipid metabolic process
GCA_000631985	JFYN01000006.EZP32777.1	patatin	GO:0019867	outer membrane	GO:0006629	lipid metabolic process
GCA_000514195	gi|570975386|gb|AZVL01000025.1|_47	NA	GO:0019867	outer membrane	GO:0006629	lipid metabolic process
GCA_000282235	AKJR01000242.EJM28438.1	putative esterase of the alpha-beta hydrolase superfamily	GO:0019867	outer membrane	GO:0006629	lipid metabolic process
GCA_000276585	kb|g.26951.c.93_6	NA	GO:0019867	outer membrane	GO:0006629	lipid metabolic process
GCA_000257605	gi|383285103|gb|AHZM01000055.1|_8	NA	GO:0019867	outer membrane	GO:0006629	lipid metabolic process
GCA_000292795	kb|g.27494.c.15_260	NA	GO:0019867	outer membrane	GO:0006629	lipid metabolic process
GCA_000282155	AKJV01000122.EJL95157.1	putative esterase of the alpha-beta hydrolase superfamily	GO:0019867	outer membrane	GO:0006629	lipid metabolic process
GCA_000512275	AYMZ01000003.ETF08727.1	membrane protein	GO:0019867	outer membrane	GO:0006629	lipid metabolic process
GCA_000282255	AKJQ01000059.EJM24583.1	putative esterase of the alpha-beta hydrolase superfamily	GO:0019867	outer membrane	GO:0006629	lipid metabolic process
GCA_000633255	gi|613815622|gb|AYMJ01000015.1|_32	NA	GO:0019867	outer membrane	GO:0006629	lipid metabolic process
GCA_000745605	gi|675282585|gb|JQJQ01000020.1|_63	NA	GO:0019867	outer membrane	GO:0006629	lipid metabolic process
GCA_000282275	AKJP02000018.EUB85547.1	Patatin	GO:0019867	outer membrane	GO:0006629	lipid metabolic process
GCA_000012445	NC_007492.YP_347203.1	patatin	GO:0019867	outer membrane	GO:0006629	lipid metabolic process
GCA_000783395	JSFK01000015.KHA72274.1	membrane protein	GO:0019867	outer membrane	GO:0006629	lipid metabolic process
#genefamily_3249
GCA_000783395	JSFK01000029.KHA70849.1	histidine kinase	GO:0000155	phosphorelay sensor kinase activity	GO:0016020	membrane	GO:0007165	signal transduction	GO:0016021	integral component of membrane	GO:0004871	signal transducer activity
GCA_000292795	kb|g.27494.c.4_63	NA	GO:0000155	phosphorelay sensor kinase activity	GO:0016020	membrane	GO:0007165	signal transduction	GO:0016021	integral component of membrane	GO:0004871	signal transducer activity
GCA_000633255	gi|613815537|gb|AYMJ01000036.1|_3	NA	GO:0000155	phosphorelay sensor kinase activity	GO:0016020	membrane	GO:0007165	signal transduction	GO:0016021	integral component of membrane	GO:0004871	signal transducer activity
GCA_000257605	gi|383284914|gb|AHZM01000243.1|_6	NA	GO:0000155	phosphorelay sensor kinase activity	GO:0016020	membrane	GO:0007165	signal transduction	GO:0016021	integral component of membrane	GO:0004871	signal transducer activity
GCA_000745605	gi|675282621|gb|JQJQ01000008.1|_45	NA	GO:0000155	phosphorelay sensor kinase activity	GO:0016020	membrane	GO:0007165	signal transduction	GO:0016021	integral component of membrane	GO:0004871	signal transducer activity
GCA_000282255	AKJQ01000029.EJM29652.1	heavy metal sensor kinase	GO:0000155	phosphorelay sensor kinase activity	GO:0016020	membrane	GO:0007165	signal transduction	GO:0016021	integral component of membrane	GO:0004871	signal transducer activity
GCA_000282515	AKJD01000055.EJN33030.1	heavy metal sensor kinase	GO:0000155	phosphorelay sensor kinase activity	GO:0016020	membrane	GO:0007165	signal transduction	GO:0016021	integral component of membrane	GO:0004871	signal transducer activity
GCA_000512275	AYMZ01000001.ETF09940.1	sensor histidine kinase	GO:0000155	phosphorelay sensor kinase activity	GO:0016020	membrane	GO:0007165	signal transduction	GO:0016021	integral component of membrane	GO:0004871	signal transducer activity
GCA_000282235	AKJR01000145.EJM35192.1	heavy metal sensor kinase	GO:0000155	phosphorelay sensor kinase activity	GO:0016020	membrane	GO:0007165	signal transduction	GO:0016021	integral component of membrane	GO:0004871	signal transducer activity
GCA_000631985	JFYN01000034.EZP28920.1	heavy metal sensor signal transduction histidine kinase	GO:0000155	phosphorelay sensor kinase activity	GO:0016020	membrane	GO:0007165	signal transduction	GO:0016021	integral component of membrane	GO:0004871	signal transducer activity
GCA_000514195	gi|570975478|gb|AZVL01000003.1|_65	NA	GO:0000155	phosphorelay sensor kinase activity	GO:0016020	membrane	GO:0007165	signal transduction	GO:0016021	integral component of membrane	GO:0004871	signal transducer activity
GCA_000012445	NC_007492.YP_345936.1	heavy metal sensor signal transduction histidine kinase	GO:0000155	phosphorelay sensor kinase activity	GO:0016020	membrane	GO:0007165	signal transduction	GO:0016021	integral component of membrane	GO:0004871	signal transducer activity
GCA_000282155	AKJV01000071.EJL98202.1	heavy metal sensor kinase	GO:0000155	phosphorelay sensor kinase activity	GO:0016020	membrane	GO:0007165	signal transduction	GO:0016021	integral component of membrane	GO:0004871	signal transducer activity
GCA_000276585	kb|g.26951.c.917_3	NA	GO:0000155	phosphorelay sensor kinase activity	GO:0016020	membrane	GO:0007165	signal transduction	GO:0016021	integral component of membrane	GO:0004871	signal transducer activity
GCA_000282275	AKJP02000027.EUB84492.1	multi-sensor signal transduction histidine kinase	GO:0000155	phosphorelay sensor kinase activity	GO:0016020	membrane	GO:0007165	signal transduction	GO:0016021	integral component of membrane	GO:0004871	signal transducer activity
#genefamily_2202
GCA_000512275	AYMZ01000010.ETF05674.1	FeS assembly protein IscX	GO:0016226	iron-sulfur cluster assembly
GCA_000282515	AKJD01000150.EJN25062.1	FeS assembly protein IscX	GO:0016226	iron-sulfur cluster assembly
GCA_000257605	gi|383284749|gb|AHZM01000408.1|_17	NA	GO:0016226	iron-sulfur cluster assembly
GCA_000282275	AKJP02000011.EUB86499.1	FeS assembly protein IscX	GO:0016226	iron-sulfur cluster assembly
GCA_000012445	NC_007492.YP_350334.1	hypothetical protein	GO:0016226	iron-sulfur cluster assembly
GCA_000783395	JSFK01000010.KHA72785.1	FeS assembly protein IscX	GO:0016226	iron-sulfur cluster assembly
GCA_000282155	AKJV01000060.EJL99140.1	FeS assembly protein IscX	GO:0016226	iron-sulfur cluster assembly
GCA_000745605	gi|675282640|gb|JQJQ01000002.1|_147	NA	GO:0016226	iron-sulfur cluster assembly
GCA_000633255	gi|613815660|gb|AYMJ01000005.1|_30	NA	GO:0016226	iron-sulfur cluster assembly
GCA_000514195	gi|570975462|gb|AZVL01000006.1|_109	NA	GO:0016226	iron-sulfur cluster assembly
GCA_000282235	AKJR01000158.EJM34444.1	FeS assembly protein IscX	GO:0016226	iron-sulfur cluster assembly
GCA_000276585	kb|g.26951.c.104_30	NA	GO:0016226	iron-sulfur cluster assembly
GCA_000282255	AKJQ01000047.EJM26194.1	FeS assembly protein IscX	GO:0016226	iron-sulfur cluster assembly
GCA_000292795	kb|g.27494.c.61_26	NA	GO:0016226	iron-sulfur cluster assembly
GCA_000631985	JFYN01000012.EZP31322.1	Fe-S cluster assembly protein	GO:0016226	iron-sulfur cluster assembly
#genefamily_2216
GCA_000631985	JFYN01000042.EZP26308.1	radical SAM family protein
GCA_000292795	kb|g.27494.c.23_121	NA
GCA_000012445	NC_007492.YP_349198.1	radical SAM family protein
GCA_000512275	AYMZ01000006.ETF07550.1	biotin synthase
GCA_000282255	AKJQ01000030.EJM29208.1	putative DNA modification/repair radical SAM protein
GCA_000783395	JSFK01000020.KHA71708.1	biotin synthase
GCA_000282155	AKJV01000044.EJM01219.1	putative DNA modification/repair radical SAM protein
GCA_000514195	gi|570975430|gb|AZVL01000014.1|_122	NA
GCA_000633255	gi|613815615|gb|AYMJ01000018.1|_178	NA
GCA_000745605	gi|675282624|gb|JQJQ01000007.1|_18	NA
GCA_000257605	gi|383284407|gb|AHZM01000750.1|_5	NA
GCA_000282515	AKJD01000090.EJN29798.1	putative DNA modification/repair radical SAM protein
GCA_000276585	kb|g.26951.c.98_3	NA	GO:0003824	catalytic activity	GO:0051536	iron-sulfur cluster binding
GCA_000282275	AKJP02000017.EUB85627.1	putative DNA modification/repair radical SAM protein
GCA_000282235	AKJR01000094.EJM38693.1	putative DNA modification/repair radical SAM protein
#genefamily_2200
GCA_000282275	AKJP02000032.EUB82849.1	PepSY domain containing protein
GCA_000276585	kb|g.26951.c.162_3	NA
GCA_000631985	JFYN01000043.EZP25840.1	peptidase
GCA_000282255	AKJQ01000051.EJM25492.1	Peptidase propeptide domain-containing protein
GCA_000282155	AKJV01000064.EJL98501.1	hypothetical protein
GCA_000633255	gi|613815635|gb|AYMJ01000011.1|_71	NA
GCA_000257605	gi|383284212|gb|AHZM01000898.1|_1	NA
GCA_000783395	JSFK01000011.KHA72722.1	peptidase
GCA_000282515	AKJD01000023.EJN35689.1	hypothetical protein
GCA_000282235	AKJR01000203.EJM31379.1	hypothetical protein
GCA_000745605	gi|675282576|gb|JQJQ01000023.1|_4	NA
GCA_000514195	gi|570975464|gb|AZVL01000005.1|_315	NA
GCA_000292795	kb|g.27494.c.33_28	NA
GCA_000512275	AYMZ01000004.ETF07903.1	peptidase
GCA_000012445	NC_007492.YP_348296.1	hypothetical protein
#genefamily_7432
GCA_000282155	AKJV01000084.EJL96892.1	hypothetical protein	GO:0016740	transferase activity
GCA_000012445	NC_007492.YP_349105.1	hypothetical protein	GO:0016740	transferase activity
GCA_000783395	JSFK01000023.KHA71444.1	peptidoglycan-binding protein	GO:0016740	transferase activity
GCA_000282275	AKJP02000022.EUB85322.1	ErfK/YbiS/YcfS/YnhG family protein	GO:0016740	transferase activity
GCA_000631985	JFYN01000004.EZP33221.1	peptidoglycan binding domain-containing protein	GO:0016740	transferase activity
GCA_000512275	AYMZ01000006.ETF07507.1	peptidoglycan-binding protein	GO:0016740	transferase activity
GCA_000282235	AKJR01000044.EJM42550.1	hypothetical protein	GO:0016740	transferase activity
GCA_000292795	kb|g.27494.c.46_23	NA	GO:0016740	transferase activity
GCA_000276585	kb|g.26951.c.174_14	NA	GO:0016740	transferase activity
GCA_000257605	gi|383284414|gb|AHZM01000743.1|_7	NA	GO:0016740	transferase activity
GCA_000633255	gi|613815615|gb|AYMJ01000018.1|_114	NA	GO:0016740	transferase activity
GCA_000282255	AKJQ01000003.EJM32690.1	hypothetical protein	GO:0016740	transferase activity
GCA_000514195	gi|570975473|gb|AZVL01000004.1|_349	NA	GO:0016740	transferase activity
GCA_000745605	gi|675282579|gb|JQJQ01000022.1|_12	NA	GO:0016740	transferase activity
GCA_000282515	AKJD01000070.EJN31598.1	hypothetical protein	GO:0016740	transferase activity
#genefamily_7507
GCA_000276585	kb|g.26951.c.917_5	NA
GCA_000512275	AYMZ01000001.ETF09938.1	hypothetical protein
GCA_000631985	JFYN01000034.EZP28922.1	hypothetical protein
GCA_000012445	NC_007492.YP_345934.1	hypothetical protein
GCA_000282255	AKJQ01000029.EJM29654.1	hypothetical protein, possibly involved in utilization of glycolate and propanediol
GCA_000282155	AKJV01000071.EJL98204.1	hypothetical protein, possibly involved in utilization of glycolate and propanediol
GCA_000282275	AKJP02000027.EUB84494.1	protein of unknown function DUF336
GCA_000633255	gi|613815537|gb|AYMJ01000036.1|_5	NA
GCA_000282515	AKJD01000055.EJN33028.1	hypothetical protein, possibly involved in utilization of glycolate and propanediol
GCA_000292795	kb|g.27494.c.4_61	NA
GCA_000783395	JSFK01000029.KHA70851.1	hypothetical protein
GCA_000257605	gi|383284914|gb|AHZM01000243.1|_8	NA
GCA_000282235	AKJR01000145.EJM35194.1	hypothetical protein, possibly involved in utilization of glycolate and propanediol
GCA_000514195	gi|570975478|gb|AZVL01000003.1|_63	NA
GCA_000745605	gi|675282621|gb|JQJQ01000008.1|_43	NA
#genefamily_4102
GCA_000257605	gi|383284686|gb|AHZM01000471.1|_3	NA	GO:0008152	metabolic process	GO:0003824	catalytic activity
GCA_000514195	gi|570975365|gb|AZVL01000027.1|_21	NA	GO:0008152	metabolic process	GO:0003824	catalytic activity
GCA_000282515	AKJD01000100.EJN29075.1	putative TIM-barrel fold metal-dependent hydrolase	GO:0008152	metabolic process	GO:0003824	catalytic activity
GCA_000282255	AKJQ01000067.EJM23786.1	putative TIM-barrel fold metal-dependent hydrolase	GO:0008152	metabolic process	GO:0003824	catalytic activity
GCA_000633255	gi|613815607|gb|AYMJ01000021.1|_10	NA	GO:0008152	metabolic process	GO:0003824	catalytic activity
GCA_000276585	kb|g.26951.c.736_3	NA	GO:0008152	metabolic process	GO:0003824	catalytic activity
GCA_000282275	AKJP02000013.EUB85958.1	amidohydrolase 2	GO:0008152	metabolic process	GO:0003824	catalytic activity
GCA_000292795	kb|g.27494.c.17_126	NA	GO:0008152	metabolic process	GO:0003824	catalytic activity
GCA_000631985	JFYN01000020.EZP30272.1	amidohydrolase 2	GO:0008152	metabolic process	GO:0003824	catalytic activity
GCA_000012445	NC_007492.YP_347361.1	amidohydrolase 2	GO:0008152	metabolic process	GO:0003824	catalytic activity
GCA_000783395	JSFK01000015.KHA72431.1	5-oxo-L-prolinase	GO:0008152	metabolic process	GO:0003824	catalytic activity
GCA_000745605	gi|675282557|gb|JQJQ01000030.1|_47	NA	GO:0008152	metabolic process	GO:0003824	catalytic activity
GCA_000282235	AKJR01000276.EJM26135.1	putative TIM-barrel fold metal-dependent hydrolase	GO:0008152	metabolic process	GO:0003824	catalytic activity
GCA_000512275	AYMZ01000003.ETF08888.1	5-oxo-L-prolinase	GO:0008152	metabolic process	GO:0003824	catalytic activity
GCA_000282155	AKJV01000123.EJL94982.1	putative TIM-barrel fold metal-dependent hydrolase	GO:0008152	metabolic process	GO:0003824	catalytic activity
#genefamily_4708
GCA_000633255	gi|613815652|gb|AYMJ01000007.1|_34	NA
GCA_000631985	JFYN01000044.EZP25435.1	putative lipoprotein
GCA_000745605	gi|675282618|gb|JQJQ01000009.1|_35	NA
GCA_000292795	kb|g.27494.c.68_63	NA
GCA_000257605	gi|383284809|gb|AHZM01000348.1|_2	NA
GCA_000282235	AKJR01000187.EJM32959.1	putative integral membrane protein
GCA_000012445	NC_007492.YP_350775.1	hypothetical protein
GCA_000282155	AKJV01000062.EJL98657.1	putative integral membrane protein
GCA_000514195	gi|570975344|gb|AZVL01000033.1|_11	NA
GCA_000282515	AKJD01000080.EJN30531.1	putative integral membrane protein
GCA_000282275	AKJP02000006.EUB87086.1	protein of unknown function DUF1190
GCA_000282255	AKJQ01000039.EJM27146.1	putative integral membrane protein
GCA_000783395	JSFK01000006.KHA73349.1	membrane protein
GCA_000512275	AYMZ01000010.ETF06113.1	membrane protein
GCA_000276585	kb|g.26951.c.45_35	NA
#genefamily_8015
GCA_000631985	JFYN01000007.EZP32502.1	periplasmic sensor hybrid histidine kinase	GO:0000155	phosphorelay sensor kinase activity	GO:0016020	membrane	GO:0000160	phosphorelay signal transduction system	GO:0007165	signal transduction
GCA_000783395	JSFK01000032.KHA70665.1	histidine kinase	GO:0000155	phosphorelay sensor kinase activity	GO:0016020	membrane	GO:0000160	phosphorelay signal transduction system	GO:0007165	signal transduction
GCA_000012445	NC_007492.YP_348982.1	periplasmic sensor hybrid histidine kinase	GO:0000155	phosphorelay sensor kinase activity	GO:0016020	membrane	GO:0000160	phosphorelay signal transduction system	GO:0007165	signal transduction
GCA_000292795	kb|g.27494.c.43_32	NA	GO:0000155	phosphorelay sensor kinase activity	GO:0016020	membrane	GO:0000160	phosphorelay signal transduction system	GO:0007165	signal transduction
GCA_000282515	AKJD01000096.EJN29288.1	signal transduction histidine kinase	GO:0000155	phosphorelay sensor kinase activity	GO:0016020	membrane	GO:0000160	phosphorelay signal transduction system	GO:0007165	signal transduction
GCA_000282275	AKJP02000022.EUB85165.1	integral membrane sensor hybrid histidine kinase	GO:0000155	phosphorelay sensor kinase activity	GO:0016020	membrane	GO:0000160	phosphorelay signal transduction system	GO:0007165	signal transduction
GCA_000512275	AYMZ01000006.ETF07370.1	sensor histidine kinase	GO:0000155	phosphorelay sensor kinase activity	GO:0016020	membrane	GO:0000160	phosphorelay signal transduction system	GO:0007165	signal transduction
GCA_000282235	AKJR01000091.EJM38734.1	signal transduction histidine kinase	GO:0000155	phosphorelay sensor kinase activity	GO:0016020	membrane	GO:0000160	phosphorelay signal transduction system	GO:0007165	signal transduction
GCA_000514195	gi|570975435|gb|AZVL01000013.1|_118	NA	GO:0000155	phosphorelay sensor kinase activity	GO:0016020	membrane	GO:0000160	phosphorelay signal transduction system	GO:0007165	signal transduction
GCA_000745605	gi|675282634|gb|JQJQ01000004.1|_17	NA	GO:0000155	phosphorelay sensor kinase activity	GO:0016020	membrane	GO:0000160	phosphorelay signal transduction system	GO:0007165	signal transduction
GCA_000257605	gi|383284436|gb|AHZM01000721.1|_8	NA	GO:0000155	phosphorelay sensor kinase activity	GO:0016020	membrane	GO:0000160	phosphorelay signal transduction system	GO:0007165	signal transduction
GCA_000276585	kb|g.26951.c.816_34	NA	GO:0000155	phosphorelay sensor kinase activity	GO:0016020	membrane	GO:0000160	phosphorelay signal transduction system	GO:0007165	signal transduction
GCA_000282255	AKJQ01000003.EJM32559.1	signal transduction histidine kinase	GO:0000155	phosphorelay sensor kinase activity	GO:0016020	membrane	GO:0000160	phosphorelay signal transduction system	GO:0007165	signal transduction
GCA_000633255	gi|613815615|gb|AYMJ01000018.1|_401	NA	GO:0000155	phosphorelay sensor kinase activity	GO:0016020	membrane	GO:0000160	phosphorelay signal transduction system	GO:0007165	signal transduction
GCA_000282155	AKJV01000075.EJL97814.1	putative protein with fused histidine kinase and response regulator receiver domain	GO:0000160	phosphorelay signal transduction system
#genefamily_4199
GCA_000282235	AKJR01000240.EJM28518.1	heme oxygenase	GO:0006788	heme oxidation	GO:0004392	heme oxygenase (decyclizing) activity	GO:0055114	oxidation-reduction process
GCA_000631985	JFYN01000022.EZP30134.1	Heme oxygenase	GO:0006788	heme oxidation	GO:0004392	heme oxygenase (decyclizing) activity	GO:0055114	oxidation-reduction process
GCA_000282275	AKJP02000005.EUB87300.1	Heme oxygenase-like protein	GO:0006788	heme oxidation	GO:0004392	heme oxygenase (decyclizing) activity	GO:0055114	oxidation-reduction process
GCA_000282255	AKJQ01000048.EJM26027.1	heme oxygenase	GO:0006788	heme oxidation	GO:0004392	heme oxygenase (decyclizing) activity	GO:0055114	oxidation-reduction process
GCA_000276585	kb|g.26951.c.670_2	NA	GO:0006788	heme oxidation	GO:0004392	heme oxygenase (decyclizing) activity	GO:0055114	oxidation-reduction process
GCA_000633255	gi|613815615|gb|AYMJ01000018.1|_258	NA	GO:0006788	heme oxidation	GO:0004392	heme oxygenase (decyclizing) activity	GO:0055114	oxidation-reduction process
GCA_000292795	kb|g.27494.c.26_6	NA	GO:0006788	heme oxidation	GO:0004392	heme oxygenase (decyclizing) activity	GO:0055114	oxidation-reduction process
GCA_000514195	gi|570975430|gb|AZVL01000014.1|_53	NA	GO:0006788	heme oxidation	GO:0004392	heme oxygenase (decyclizing) activity	GO:0055114	oxidation-reduction process
GCA_000282155	AKJV01000049.EJM00297.1	heme oxygenase	GO:0006788	heme oxidation	GO:0004392	heme oxygenase (decyclizing) activity	GO:0055114	oxidation-reduction process
GCA_000512275	AYMZ01000003.ETF09319.1	heme oxygenase	GO:0006788	heme oxidation	GO:0004392	heme oxygenase (decyclizing) activity	GO:0055114	oxidation-reduction process
GCA_000012445	NC_007492.YP_347893.1	Heme oxygenase	GO:0006788	heme oxidation	GO:0004392	heme oxygenase (decyclizing) activity	GO:0055114	oxidation-reduction process
GCA_000783395	JSFK01000023.KHA71434.1	heme oxygenase	GO:0006788	heme oxidation	GO:0004392	heme oxygenase (decyclizing) activity	GO:0055114	oxidation-reduction process
GCA_000257605	gi|383284602|gb|AHZM01000555.1|_3	NA	GO:0006788	heme oxidation	GO:0004392	heme oxygenase (decyclizing) activity	GO:0055114	oxidation-reduction process
GCA_000282515	AKJD01000001.EJN36447.1	heme oxygenase	GO:0006788	heme oxidation	GO:0004392	heme oxygenase (decyclizing) activity	GO:0055114	oxidation-reduction process
GCA_000745605	gi|675282606|gb|JQJQ01000013.1|_182	NA	GO:0006788	heme oxidation	GO:0004392	heme oxygenase (decyclizing) activity	GO:0055114	oxidation-reduction process
#genefamily_4757
GCA_000257605	gi|383284451|gb|AHZM01000706.1|_2	NA
GCA_000282155	AKJV01000078.EJL97388.1	ABC-type phosphate transport system, periplasmic component
GCA_000512275	AYMZ01000006.ETF07300.1	alkaline phosphatase
GCA_000745605	gi|675282631|gb|JQJQ01000005.1|_88	NA
GCA_000633255	gi|613815643|gb|AYMJ01000009.1|_36	NA
GCA_000282235	AKJR01000030.EJM43852.1	ABC-type phosphate transport system, periplasmic component
GCA_000783395	JSFK01000040.KHA70338.1	alkaline phosphatase
GCA_000282515	AKJD01000049.EJN33757.1	ABC-type phosphate transport system, periplasmic component
GCA_000514195	gi|570975407|gb|AZVL01000020.1|_3	NA
GCA_000276585	kb|g.26951.c.704_2	NA
GCA_000012445	NC_007492.YP_348901.1	hypothetical protein
GCA_000783395	JSFK01000040.KHA70339.1	alkaline phosphatase
GCA_000282255	AKJQ01000076.EJM23352.1	ABC-type phosphate transport system, periplasmic component
GCA_000282275	AKJP02000022.EUB85087.1	Alkaline phosphatase
GCA_000631985	JFYN01000004.EZP33277.1	putative binding protein component of ABC transporter
GCA_000292795	kb|g.27494.c.41_11	NA
#genefamily_2003
GCA_000282155	AKJV01000019.EJM04520.1	hypothetical protein
GCA_000292795	kb|g.27494.c.35_172	NA
GCA_000282255	AKJQ01000051.EJM25425.1	hypothetical protein
GCA_000631985	JFYN01000002.EZP33558.1	putative lipoprotein
GCA_000282235	AKJR01000050.EJM42098.1	hypothetical protein
GCA_000783395	JSFK01000031.KHA70716.1	lipoprotein
GCA_000282515	AKJD01000050.EJN33718.1	hypothetical protein
GCA_000514195	gi|570975440|gb|AZVL01000011.1|_114	NA
GCA_000745605	gi|675282631|gb|JQJQ01000005.1|_166	NA
GCA_000276585	kb|g.26951.c.132_5	NA
GCA_000012445	NC_007492.YP_348364.1	hypothetical protein
GCA_000257605	gi|383284463|gb|AHZM01000694.1|_5	NA
GCA_000633255	gi|613815647|gb|AYMJ01000008.1|_43	NA
GCA_000282275	AKJP02000026.EUB84790.1	hypothetical protein
GCA_000512275	AYMZ01000006.ETF07223.1	hypothetical protein
#genefamily_7080
GCA_000282235	AKJR01000072.EJM39852.1	arabinose efflux permease family protein	GO:0055085	transmembrane transport	GO:0016021	integral component of membrane	GO:0022857	transmembrane transporter activity
GCA_000257605	gi|383284356|gb|AHZM01000801.1|_1	NA	GO:0055085	transmembrane transport	GO:0016021	integral component of membrane	GO:0022857	transmembrane transporter activity
GCA_000282275	AKJP02000011.EUB86234.1	General substrate transporter	GO:0055085	transmembrane transport	GO:0016021	integral component of membrane	GO:0022857	transmembrane transporter activity
GCA_000276585	kb|g.26951.c.61_6	NA	GO:0055085	transmembrane transport	GO:0016021	integral component of membrane	GO:0022857	transmembrane transporter activity
GCA_000282255	AKJQ01000009.EJM31525.1	arabinose efflux permease family protein	GO:0055085	transmembrane transport	GO:0016021	integral component of membrane	GO:0022857	transmembrane transporter activity
GCA_000012445	NC_007492.YP_350068.1	general substrate transporter	GO:0055085	transmembrane transport	GO:0016021	integral component of membrane	GO:0022857	transmembrane transporter activity
GCA_000282155	AKJV01000073.EJL98110.1	arabinose efflux permease family protein	GO:0055085	transmembrane transport	GO:0016021	integral component of membrane	GO:0022857	transmembrane transporter activity
GCA_000514195	gi|570975441|gb|AZVL01000010.1|_153	NA	GO:0055085	transmembrane transport	GO:0016021	integral component of membrane	GO:0022857	transmembrane transporter activity
GCA_000631985	JFYN01000012.EZP31590.1	general substrate transporter	GO:0055085	transmembrane transport	GO:0016021	integral component of membrane	GO:0022857	transmembrane transporter activity
GCA_000282515	AKJD01000089.EJN29807.1	cyanate permease	GO:0055085	transmembrane transport	GO:0016021	integral component of membrane	GO:0022857	transmembrane transporter activity
GCA_000633255	gi|613815558|gb|AYMJ01000031.1|_135	NA	GO:0055085	transmembrane transport	GO:0016021	integral component of membrane	GO:0022857	transmembrane transporter activity
GCA_000292795	kb|g.27494.c.57_6	NA	GO:0055085	transmembrane transport	GO:0016021	integral component of membrane	GO:0022857	transmembrane transporter activity
GCA_000745605	gi|675282567|gb|JQJQ01000026.1|_20	NA	GO:0055085	transmembrane transport	GO:0016021	integral component of membrane	GO:0022857	transmembrane transporter activity
GCA_000783395	JSFK01000008.KHA72996.1	MFS transporter	GO:0055085	transmembrane transport	GO:0016021	integral component of membrane	GO:0022857	transmembrane transporter activity
GCA_000512275	AYMZ01000008.ETF06711.1	MFS transporter	GO:0055085	transmembrane transport	GO:0016021	integral component of membrane	GO:0022857	transmembrane transporter activity
>Subgroup 2
#genefamily_10976
GCA_000282455	AKJG01000099.EJM87177.1	hypothetical protein
GCA_000282335	AKJM01000036.EJM61104.1	hypothetical protein
GCA_000316175	NC_019670.YP_007028247.1	hypothetical protein
GCA_000282475	AKJF01000034.EJN32990.1	hypothetical protein
GCA_000282355	AKJL01000209.EJM60340.1	hypothetical protein
GCA_000729805	JOJW01000784.KEX91019.1	hypothetical protein
GCA_000282295	AKJO01000110.EJM39799.1	hypothetical protein
GCA_000282395	AKJJ01000061.EJM72638.1	hypothetical protein
GCA_000800055	gi|730246740|gb|JUGV01000001.1|_200	NA
GCA_000408945	APIO01000051.EPA95985.1	hypothetical protein
#genefamily_9297
GCA_000282475	AKJF01000034.EJN32988.1	hypothetical protein
GCA_000282295	AKJO01000110.EJM39797.1	hypothetical protein
GCA_000282355	AKJL01000209.EJM60339.1	hypothetical protein
GCA_000408945	APIO01000051.EPA95981.1	hypothetical protein
GCA_000282335	AKJM01000036.EJM61106.1	hypothetical protein
GCA_000316175	NC_019670.YP_007028244.1	hypothetical protein
GCA_000800055	gi|730246740|gb|JUGV01000001.1|_197	NA
GCA_000729805	JOJW01000784.KEX91021.1	hypothetical protein
GCA_000282455	AKJG01000099.EJM87174.1	hypothetical protein
GCA_000282395	AKJJ01000061.EJM72642.1	hypothetical protein
>Subgroup 3
#genefamily_2631
GCA_000282215	AKJS01000152.EJM12945.1	dienelactone hydrolase-like enzyme	GO:0016787	hydrolase activity
GCA_000377725	gi|481753691|gb|ARIW01000015.1|_169	NA	GO:0016787	hydrolase activity
GCA_000282495	AKJE01000046.EJN22962.1	dienelactone hydrolase-like enzyme	GO:0016787	hydrolase activity
GCA_000282555	AKJB01000090.EJL96946.1	dienelactone hydrolase-like enzyme	GO:0016787	hydrolase activity
GCA_000514395	gi|570976885|gb|AZVV01000016.1|_122	NA	GO:0016787	hydrolase activity
GCA_000282415	AKJI01000045.EJM83343.1	dienelactone hydrolase-like enzyme	GO:0016787	hydrolase activity
GCA_000378525	gi|481756399|gb|ARKL01000014.1|_170	NA	GO:0016787	hydrolase activity
GCA_000381285	gi|482625691|gb|ARLP01000035.1|_329	NA	GO:0016787	hydrolase activity
GCA_000382025	gi|482627033|gb|ARMZ01000022.1|_1510	NA	GO:0016787	hydrolase activity
GCA_000282195	AKJT01000132.EJM09250.1	dienelactone hydrolase-like enzyme	GO:0016787	hydrolase activity
GCA_000512695	gi|570699808|gb|AZRW01000054.1|_223	NA	GO:0016787	hydrolase activity
GCA_000282375	AKJK01000075.EJM64398.1	dienelactone hydrolase-like enzyme	GO:0016787	hydrolase activity
GCA_000282315	AKJN02000006.EUB75160.1	Carboxymethylenebutenolidase	GO:0016787	hydrolase activity
GCA_000282435	AKJH01000140.EJM79660.1	dienelactone hydrolase-like enzyme	GO:0016787	hydrolase activity
GCA_000690555	AZQQ01000061.KDD70175.1	carboxymethylenebutenolidase	GO:0016787	hydrolase activity
GCA_000620285	gi|607821578|gb|JHVT01000015.1|_65	NA	GO:0016787	hydrolase activity
GCA_000293885	gi|443417660|gb|ALWP02000090.1|_85	NA	GO:0016787	hydrolase activity
